# Supplementary material for: GI-SleepNet: A Highly Versatile Image-Based Sleep Classification Using a Deep Learning Algorithm
Source: Clocks Sleep. 2021 Nov 1;3(4):581–97. doi: 10.3390/clockssleep3040041 (PMC8628800; doi:10.3390/clockssleep3040041)
Supplement: Supplementary file 1 [file clockssleep-03-00041-s001.zip]

Archive with 2 entries (2 files):
- GI-SleepNet-MDPI-SupFigs-20211014.pdf
- GI-SleepNet-MDPI-SupTables-20210821.pdf
